# Supplementary material for: Identification and functional modelling of plausibly causative cis-regulatory variants in a highly-selected cohort with X-linked intellectual disability
Source: PLoS One. 2021 Aug 13;16(8):e0256181. doi: 10.1371/journal.pone.0256181 (PMC8362966; doi:10.1371/journal.pone.0256181)
Supplement: S1 Table — (TXT) [file pone.0256181.s001.txt]

S1 Table: List of coordinates used to design customized capture library
Chr(hg19)ProbeStart ProbeEnd
chrX	146507	146608
chrX	175222	175324
chrX	192964	193085
chrX	198033	198394
chrX	200785	201026
chrX	205346	205587
chrX	207257	207498
chrX	208121	208362
chrX	209671	209912
chrX	215702	216123
chrX	219539	220020
chrX	221403	221884
chrX	223981	224222
chrX	224351	224592
chrX	228068	228309
chrX	229390	229631
chrX	230790	230911
chrX	294929	295290
chrX	299336	299457
chrX	299510	299631
chrX	301465	301706
chrX	302017	302198
chrX	302313	302701
chrX	306207	306448
chrX	306890	307011
chrX	307411	307532
chrX	307958	308079
chrX	308314	308435
chrX	322110	322351
chrX	347067	347443
chrX	347494	347755
chrX	349524	349625
chrX	349938	350039
chrX	352575	352676
chrX	352948	353090
chrX	358594	358695
chrX	359364	359520
chrX	361115	361311
chrX	365223	365325
chrX	365587	365688
chrX	370283	370384
chrX	396044	396210
chrX	396252	396353
chrX	398090	398191
chrX	398439	398541
chrX	398637	398803
chrX	406377	406630
chrX	406853	407054
chrX	420693	420794
chrX	421287	421389
chrX	421448	421549
chrX	421570	421910
chrX	426335	426437
chrX	426520	426629
chrX	426649	426751
chrX	426753	426860
chrX	432417	432582
chrX	432731	432928
chrX	433506	433636
chrX	436675	436815
chrX	436899	437000
chrX	437020	437121
chrX	437139	437240
chrX	437420	437522
chrX	437525	437627
chrX	438365	438643
chrX	438717	438819
chrX	438918	439020
chrX	443319	443420
chrX	443509	443756
chrX	446206	446307
chrX	452007	452109
chrX	454687	454788
chrX	454809	454910
chrX	454948	455050
chrX	455376	455477
chrX	455985	456085
chrX	457737	457838
chrX	457917	458019
chrX	458603	458705
chrX	460208	460310
chrX	460403	460512
chrX	460661	460763
chrX	461341	461442
chrX	467105	467267
chrX	467641	467742
chrX	471445	471567
chrX	479145	479245
chrX	480212	480313
chrX	480393	480563
chrX	480711	480812
chrX	480832	481002
chrX	487203	487359
chrX	487576	487678
chrX	487752	487853
chrX	492191	492293
chrX	492464	492565
chrX	496725	496827
chrX	496899	497000
chrX	497506	497658
chrX	497857	497959
chrX	498774	498876
chrX	499283	499384
chrX	504283	504467
chrX	504481	504583
chrX	506152	506402
chrX	508931	509032
chrX	509077	509236
chrX	509239	509373
chrX	509430	509625
chrX	513716	513818
chrX	513821	513923
chrX	514830	514932
chrX	515085	515186
chrX	516688	516789
chrX	516966	517129
chrX	517149	517251
chrX	519542	519725
chrX	533067	533204
chrX	533232	533333
chrX	534993	535132
chrX	535179	535280
chrX	535348	535450
chrX	546139	546241
chrX	546496	546670
chrX	546708	546810
chrX	550271	550373
chrX	550440	550551
chrX	551475	551577
chrX	551823	551924
chrX	551950	552051
chrX	552225	552327
chrX	554210	554311
chrX	554339	554441
chrX	554545	554703
chrX	554803	555098
chrX	561074	561293
chrX	561336	561438
chrX	561710	561937
chrX	562054	562186
chrX	562241	562343
chrX	567842	567943
chrX	567958	568174
chrX	579801	579902
chrX	581516	581618
chrX	582279	582381
chrX	582764	582951
chrX	585026	585387
chrX	588547	588649
chrX	590458	590613
chrX	591193	591914
chrX	593142	593244
chrX	593356	593458
chrX	593469	593571
chrX	593985	594087
chrX	595335	595576
chrX	597954	598056
chrX	598500	598703
chrX	599004	599105
chrX	599263	599364
chrX	600197	600329
chrX	601522	601643
chrX	601716	601837
chrX	601929	602031
chrX	602772	602874
chrX	605401	606122
chrX	606151	606272
chrX	606340	606581
chrX	606927	607686
chrX	609516	609627
chrX	610287	610518
chrX	610558	610668
chrX	610723	610824
chrX	610925	611026
chrX	611080	611181
chrX	611393	611494
chrX	612238	612339
chrX	612920	613108
chrX	613108	613210
chrX	614110	614211
chrX	614346	614448
chrX	614503	614605
chrX	614673	614774
chrX	618525	618626
chrX	631711	631813
chrX	633090	633255
chrX	639936	640038
chrX	645343	645445
chrX	645554	645678
chrX	647251	647615
chrX	655567	655782
chrX	655831	655936
chrX	658250	658352
chrX	658896	659197
chrX	659243	659344
chrX	663528	663631
chrX	668178	668306
chrX	668602	668713
chrX	675050	675249
chrX	681256	681358
chrX	694410	694572
chrX	694826	694942
chrX	695265	695369
chrX	700658	700818
chrX	700851	700952
chrX	701067	701168
chrX	709713	709865
chrX	713286	713417
chrX	713777	713878
chrX	714184	714285
chrX	714352	714454
chrX	714506	714776
chrX	723485	723587
chrX	723606	723717
chrX	723851	723952
chrX	728013	728170
chrX	728328	728429
chrX	735037	735139
chrX	737297	737398
chrX	737402	737661
chrX	741899	742001
chrX	742071	742173
chrX	742524	742625
chrX	745582	745684
chrX	749912	750014
chrX	750065	750251
chrX	750859	750960
chrX	751000	751102
chrX	751191	751467
chrX	751594	751696
chrX	751836	751987
chrX	752069	752269
chrX	752385	752487
chrX	754043	754266
chrX	755983	756085
chrX	758838	759156
chrX	765780	765881
chrX	766036	766344
chrX	769027	769129
chrX	769377	769478
chrX	772705	772867
chrX	772972	773073
chrX	777535	777637
chrX	780704	780805
chrX	780833	780935
chrX	781066	781167
chrX	781263	781364
chrX	782266	782367
chrX	782548	782649
chrX	782814	782916
chrX	786943	787045
chrX	789481	789612
chrX	791746	791854
chrX	791857	791959
chrX	792024	792178
chrX	803920	804114
chrX	804133	804235
chrX	804274	804376
chrX	811189	811291
chrX	811737	811940
chrX	811953	812126
chrX	812182	812284
chrX	815261	815362
chrX	822980	823082
chrX	828584	828768
chrX	834907	835009
chrX	835212	835376
chrX	835436	835538
chrX	844660	844762
chrX	844977	845078
chrX	846061	846493
chrX	846578	846680
chrX	849180	849421
chrX	850933	851035
chrX	851435	851536
chrX	851753	851854
chrX	851952	852053
chrX	852086	852188
chrX	861487	861588
chrX	863840	863941
chrX	864069	864171
chrX	866743	866929
chrX	867217	867318
chrX	867442	867544
chrX	869193	869365
chrX	869700	869802
chrX	869806	869908
chrX	869937	870063
chrX	872122	872312
chrX	873494	873595
chrX	873603	873789
chrX	877076	877177
chrX	881193	881310
chrX	881371	881548
chrX	894603	894728
chrX	897018	897120
chrX	897614	897731
chrX	897785	897888
chrX	898049	898151
chrX	898203	898304
chrX	902004	902106
chrX	902389	902562
chrX	917186	917540
chrX	917792	918245
chrX	919302	919404
chrX	919470	919610
chrX	920327	920428
chrX	920468	920651
chrX	921062	921164
chrX	921284	921386
chrX	921580	921681
chrX	921853	921955
chrX	924040	924142
chrX	927393	927603
chrX	927768	927869
chrX	929203	929305
chrX	929412	929522
chrX	929579	929736
chrX	930289	930391
chrX	930849	930950
chrX	933885	933986
chrX	934162	934264
chrX	934437	934538
chrX	934706	934807
chrX	949848	949950
chrX	955075	955343
chrX	963410	963511
chrX	963592	963693
chrX	963749	963887
chrX	963959	964060
chrX	976128	976230
chrX	990305	990407
chrX	990512	990623
chrX	992449	992550
chrX	995756	995977
chrX	996446	996548
chrX	996618	996719
chrX	1007885	1007986
chrX	1008117	1008218
chrX	1008257	1008409
chrX	1008494	1008595
chrX	1015631	1015839
chrX	1016061	1016162
chrX	1016202	1016303
chrX	1026319	1026579
chrX	1029712	1029813
chrX	1029865	1030070
chrX	1030130	1030330
chrX	1037853	1037954
chrX	1038045	1038147
chrX	1045655	1045756
chrX	1117586	1117688
chrX	1118056	1118623
chrX	1118947	1119048
chrX	1119146	1119343
chrX	1119389	1119490
chrX	1120035	1120137
chrX	1120435	1120536
chrX	1123431	1123532
chrX	1123682	1123865
chrX	1193545	1193713
chrX	1193995	1194180
chrX	1194193	1194559
chrX	1194844	1194945
chrX	1194974	1195076
chrX	1195091	1195279
chrX	1211299	1211470
chrX	1211618	1211799
chrX	1220535	1220637
chrX	1239228	1239330
chrX	1244566	1244798
chrX	1314828	1315069
chrX	1317378	1317559
chrX	1321216	1321457
chrX	1321568	1321669
chrX	1325287	1325528
chrX	1327688	1327809
chrX	1331427	1331548
chrX	1387674	1387795
chrX	1393629	1393750
chrX	1401255	1401496
chrX	1401559	1401680
chrX	1404620	1404861
chrX	1407351	1407835
chrX	1409254	1409435
chrX	1413165	1413406
chrX	1414272	1414393
chrX	1419329	1419570
chrX	1422802	1422923
chrX	1424317	1424438
chrX	1428274	1428515
chrX	1455482	1455843
chrX	1460609	1460730
chrX	1464206	1464327
chrX	1467319	1467440
chrX	1470937	1471178
chrX	1471185	1471426
chrX	1475109	1475230
chrX	1477705	1477826
chrX	1484026	1484147
chrX	1497542	1497663
chrX	1499894	1500015
chrX	1501251	1501612
chrX	1504986	1505707
chrX	1506120	1506361
chrX	1508135	1508676
chrX	1510773	1511014
chrX	1522025	1522386
chrX	1531564	1531805
chrX	1536815	1537056
chrX	1537819	1538060
chrX	1540521	1540762
chrX	1544377	1544618
chrX	1546638	1547059
chrX	1551154	1551275
chrX	1553883	1554004
chrX	1554557	1554678
chrX	1557951	1558072
chrX	1561022	1561263
chrX	1571620	1571861
chrX	1581639	1582240
chrX	1582890	1583971
chrX	1584131	1585512
chrX	1619858	1619960
chrX	1622868	1622970
chrX	1655785	1656026
chrX	1712305	1713146
chrX	1714229	1714486
chrX	1718038	1719247
chrX	1719417	1719519
chrX	1719519	1721440
chrX	1733929	1734254
chrX	1741997	1742238
chrX	1743104	1743345
chrX	1746568	1746689
chrX	1748711	1748832
chrX	1751991	1752232
chrX	1755270	1755511
chrX	1761653	1762014
chrX	1788191	1788293
chrX	1788382	1788483
chrX	1869432	1869533
chrX	1890200	1890302
chrX	1890546	1890647
chrX	1915827	1915937
chrX	1915991	1916132
chrX	1916158	1916260
chrX	2012625	2012727
chrX	2021676	2021778
chrX	2021938	2022040
chrX	2137543	2138024
chrX	2138445	2139286
chrX	2161045	2161286
chrX	2170741	2170843
chrX	2184762	2185003
chrX	2209531	2209652
chrX	2247745	2247846
chrX	2248010	2248111
chrX	2250158	2250259
chrX	2250771	2250873
chrX	2250879	2250980
chrX	2250994	2251095
chrX	2251112	2251213
chrX	2270047	2270149
chrX	2270178	2270307
chrX	2270326	2270428
chrX	2270625	2270727
chrX	2270790	2270952
chrX	2315694	2315893
chrX	2319776	2319995
chrX	2326756	2326879
chrX	2334971	2335143
chrX	2343229	2343350
chrX	2404304	2404406
chrX	2404450	2405411
chrX	2405704	2406185
chrX	2406523	2408864
chrX	2415732	2415986
chrX	2418155	2418257
chrX	2418344	2418585
chrX	2418852	2418973
chrX	2446871	2447056
chrX	2447140	2447241
chrX	2451758	2451913
chrX	2451952	2452116
chrX	2452428	2452530
chrX	2456089	2456190
chrX	2456295	2456397
chrX	2456518	2456619
chrX	2461412	2461515
chrX	2461551	2461653
chrX	2471629	2471822
chrX	2471841	2471942
chrX	2475526	2475628
chrX	2477159	2477260
chrX	2477291	2477532
chrX	2483405	2483507
chrX	2483988	2484090
chrX	2484561	2484662
chrX	2484663	2484765
chrX	2484813	2484915
chrX	2494330	2494432
chrX	2499785	2499886
chrX	2499969	2500071
chrX	2501027	2501222
chrX	2506699	2506872
chrX	2514745	2514900
chrX	2515076	2515177
chrX	2541253	2541354
chrX	2553594	2553775
chrX	2554751	2554932
chrX	2554932	2555034
chrX	2597845	2597946
chrX	2598003	2598104
chrX	2609242	2609483
chrX	2632417	2632538
chrX	2635583	2635728
chrX	2637662	2637783
chrX	2638369	2638490
chrX	2640629	2640750
chrX	2641318	2641439
chrX	2644217	2644513
chrX	2651344	2651465
chrX	2656207	2656328
chrX	2658783	2659384
chrX	2659384	2659569
chrX	2669886	2669988
chrX	2670063	2670424
chrX	2670513	2670666
chrX	2670731	2670833
chrX	2682605	2682706
chrX	2688549	2688670
chrX	2692706	2692827
chrX	2699752	2699911
chrX	2700028	2700197
chrX	2700305	2700407
chrX	2701234	2701356
chrX	2701649	2701750
chrX	2707654	2707775
chrX	2712548	2712669
chrX	2714575	2714676
chrX	2714778	2714931
chrX	2715126	2715228
chrX	2715314	2715422
chrX	2722716	2722817
chrX	2724702	2724823
chrX	2726181	2726302
chrX	2729000	2729102
chrX	2729373	2729514
chrX	2732325	2733842
chrX	2733854	2733975
chrX	2748047	2748288
chrX	2761202	2761443
chrX	2771986	2772227
chrX	2772561	2772662
chrX	2772993	2773234
chrX	2774280	2774381
chrX	2774480	2774790
chrX	2777774	2778281
chrX	2778345	2778446
chrX	2778541	2778643
chrX	2779541	2779782
chrX	2781828	2781963
chrX	2791285	2791387
chrX	2792722	2792824
chrX	2793841	2793962
chrX	2794611	2794713
chrX	2795232	2795353
chrX	2795445	2795547
chrX	2795718	2795820
chrX	2797050	2797151
chrX	2798942	2799044
chrX	2799075	2800876
chrX	2802377	2802478
chrX	2806595	2806721
chrX	2821990	2822351
chrX	2822451	2822572
chrX	2822713	2822954
chrX	2822980	2823941
chrX	2824496	2824857
chrX	2825187	2825728
chrX	2826700	2826941
chrX	2827817	2828058
chrX	2828645	2828886
chrX	2830725	2830910
chrX	2831594	2831775
chrX	2832574	2832815
chrX	2833543	2833784
chrX	2835309	2835411
chrX	2835814	2836295
chrX	2836377	2836479
chrX	2838069	2838231
chrX	2838309	2838411
chrX	2838608	2838789
chrX	2839796	2840123
chrX	2843609	2843850
chrX	2847289	2847410
chrX	2848247	2848349
chrX	2852838	2853259
chrX	2854721	2854962
chrX	2856095	2856336
chrX	2861051	2861292
chrX	2861317	2861418
chrX	2863971	2864226
chrX	2867314	2867795
chrX	2870007	2870375
chrX	2871121	2871364
chrX	2873395	2873636
chrX	2876273	2876514
chrX	2876603	2876705
chrX	2877363	2877465
chrX	2877567	2877669
chrX	2878378	2878499
chrX	2878593	2878695
chrX	2882245	2882498
chrX	2885952	2886053
chrX	2886096	2886241
chrX	2886439	2886540
chrX	2886899	2887001
chrX	2887038	2887220
chrX	2888396	2888498
chrX	2888567	2888714
chrX	2907570	2907711
chrX	2908340	2908486
chrX	2908567	2908668
chrX	2910595	2910696
chrX	2911916	2912032
chrX	2915009	2915168
chrX	2915376	2915477
chrX	2916495	2916597
chrX	2916639	2916835
chrX	2916836	2916937
chrX	2917258	2917359
chrX	2917367	2917468
chrX	2917534	2917636
chrX	2917708	2917809
chrX	2918112	2918278
chrX	2918282	2918437
chrX	2924435	2924536
chrX	2924637	2924758
chrX	2926237	2926339
chrX	2928009	2928317
chrX	2928417	2928518
chrX	2929009	2929110
chrX	2929703	2929858
chrX	2930174	2930275
chrX	2930947	2931269
chrX	2932980	2933461
chrX	2934449	2934551
chrX	2936327	2936428
chrX	2936521	2936762
chrX	2936799	2936900
chrX	2936944	2937046
chrX	2940108	2940210
chrX	2940323	2940424
chrX	2940575	2940677
chrX	2940687	2940789
chrX	2940812	2940914
chrX	2942007	2942412
chrX	2942939	2943041
chrX	2944086	2944187
chrX	2944552	2944857
chrX	2945313	2945554
chrX	2946518	2946757
chrX	2947226	2947586
chrX	2951000	2951481
chrX	2951584	2951685
chrX	2951877	2951978
chrX	2975339	2975514
chrX	2975549	2975650
chrX	2975672	2975774
chrX	2975792	2975894
chrX	2984821	2984942
chrX	2985240	2985342
chrX	2985985	2986192
chrX	2990019	2990260
chrX	2994587	2994768
chrX	2998871	2999194
chrX	3002122	3002223
chrX	3002253	3002734
chrX	3007483	3007724
chrX	3010723	3010825
chrX	3019073	3019314
chrX	3021555	3021657
chrX	3021762	3022003
chrX	3028109	3028350
chrX	3028955	3029056
chrX	3030239	3030780
chrX	3035837	3035939
chrX	3035967	3036068
chrX	3036110	3036211
chrX	3036837	3036938
chrX	3037005	3037107
chrX	3037415	3037544
chrX	3050311	3050413
chrX	3052143	3052245
chrX	3052599	3052701
chrX	3052982	3053084
chrX	3065806	3065908
chrX	3065945	3066071
chrX	3066202	3066303
chrX	3066403	3066562
chrX	3066899	3067001
chrX	3067760	3067861
chrX	3078432	3078534
chrX	3078545	3078709
chrX	3078771	3078902
chrX	3078929	3079031
chrX	3079063	3079165
chrX	3079381	3079483
chrX	3079525	3079626
chrX	3085278	3085379
chrX	3085414	3085515
chrX	3089805	3089906
chrX	3092403	3092505
chrX	3092583	3092685
chrX	3092761	3092985
chrX	3093045	3093146
chrX	3093847	3093948
chrX	3094157	3094258
chrX	3094272	3094374
chrX	3094607	3094708
chrX	3095085	3095186
chrX	3095224	3095325
chrX	3095767	3095868
chrX	3095879	3095981
chrX	3096212	3096314
chrX	3096319	3096421
chrX	3096469	3096571
chrX	3096830	3096932
chrX	3097480	3097582
chrX	3097653	3097754
chrX	3100092	3100193
chrX	3101318	3101420
chrX	3101993	3102095
chrX	3104229	3104330
chrX	3105361	3105505
chrX	3109451	3109552
chrX	3109563	3109778
chrX	3109931	3110033
chrX	3110155	3110295
chrX	3110893	3110994
chrX	3111013	3111114
chrX	3111194	3111296
chrX	3115499	3115600
chrX	3119843	3119953
chrX	3122632	3122893
chrX	3122990	3123169
chrX	3123229	3123331
chrX	3123711	3123813
chrX	3124112	3124309
chrX	3124676	3124778
chrX	3124812	3124913
chrX	3125098	3125200
chrX	3134688	3134978
chrX	3135119	3135220
chrX	3136157	3136259
chrX	3140556	3140668
chrX	3140774	3140876
chrX	3141602	3141703
chrX	3141964	3142195
chrX	3142366	3142467
chrX	3142749	3142945
chrX	3143415	3143579
chrX	3150399	3150501
chrX	3150532	3150633
chrX	3150644	3150752
chrX	3151437	3151539
chrX	3151540	3151641
chrX	3156978	3157079
chrX	3157100	3157201
chrX	3164643	3164887
chrX	3166448	3166550
chrX	3168776	3168914
chrX	3169475	3169577
chrX	3170775	3170877
chrX	3171248	3171349
chrX	3173914	3174015
chrX	3175601	3175786
chrX	3175880	3175981
chrX	3176097	3176198
chrX	3176253	3176354
chrX	3177638	3177808
chrX	3178055	3178234
chrX	3178397	3178499
chrX	3178548	3178650
chrX	3183356	3183458
chrX	3184228	3184399
chrX	3186206	3186308
chrX	3187140	3187242
chrX	3189053	3189154
chrX	3189190	3189291
chrX	3189323	3189484
chrX	3189661	3189763
chrX	3190017	3190119
chrX	3190195	3190297
chrX	3194077	3194179
chrX	3196195	3196296
chrX	3196319	3196420
chrX	3198080	3198181
chrX	3199049	3199150
chrX	3199174	3199276
chrX	3199409	3199563
chrX	3204004	3204204
chrX	3204223	3204325
chrX	3206702	3206802
chrX	3211814	3211915
chrX	3222664	3222808
chrX	3222883	3223165
chrX	3223885	3223986
chrX	3224217	3224318
chrX	3224529	3224630
chrX	3225888	3225990
chrX	3226119	3226220
chrX	3226331	3226510
chrX	3226555	3226976
chrX	3227247	3229708
chrX	3229726	3229828
chrX	3229857	3229958
chrX	3230124	3230225
chrX	3230344	3230515
chrX	3235112	3236235
chrX	3238010	3243051
chrX	3243072	3243174
chrX	3245148	3245249
chrX	3248012	3248493
chrX	3248627	3248808
chrX	3248839	3248940
chrX	3249440	3249541
chrX	3249577	3249678
chrX	3249763	3249864
chrX	3250059	3250161
chrX	3257788	3257889
chrX	3258231	3258422
chrX	3260511	3260613
chrX	3261320	3261422
chrX	3261672	3261913
chrX	3261978	3262080
chrX	3262392	3262560
chrX	3262717	3262867
chrX	3263342	3263484
chrX	3263521	3263623
chrX	3263762	3263965
chrX	3264496	3264737
chrX	3265132	3265233
chrX	3265425	3265538
chrX	3269254	3269355
chrX	3269594	3269696
chrX	3269732	3269834
chrX	3270988	3271090
chrX	3272003	3272104
chrX	3272120	3272221
chrX	3284446	3284548
chrX	3288145	3288246
chrX	3288753	3288855
chrX	3288877	3288978
chrX	3298686	3298788
chrX	3306558	3306660
chrX	3306679	3306780
chrX	3307108	3307209
chrX	3307640	3307742
chrX	3307745	3307846
chrX	3310469	3310570
chrX	3311178	3311279
chrX	3311301	3311403
chrX	3311792	3311893
chrX	3312082	3312195
chrX	3314006	3314108
chrX	3314134	3314235
chrX	3317427	3317528
chrX	3317775	3317877
chrX	3318073	3318241
chrX	3320870	3321027
chrX	3321847	3322089
chrX	3326986	3327087
chrX	3327137	3327238
chrX	3328065	3328166
chrX	3328617	3328719
chrX	3329410	3329554
chrX	3329743	3329845
chrX	3330005	3330106
chrX	3330561	3330681
chrX	3330698	3330799
chrX	3333029	3333131
chrX	3333319	3333522
chrX	3333614	3333715
chrX	3338497	3338598
chrX	3339213	3339315
chrX	3340908	3341010
chrX	3341050	3341295
chrX	3343138	3343240
chrX	3343577	3343678
chrX	3343901	3344103
chrX	3346946	3347130
chrX	3348097	3348198
chrX	3359677	3359852
chrX	3361372	3361494
chrX	3362125	3362227
chrX	3365701	3365886
chrX	3366514	3366626
chrX	3366821	3366940
chrX	3367419	3367592
chrX	3367729	3367831
chrX	3367862	3368112
chrX	3368309	3368411
chrX	3369039	3369144
chrX	3369214	3369316
chrX	3369336	3369460
chrX	3369487	3369889
chrX	3372104	3372206
chrX	3376508	3376684
chrX	3377060	3377189
chrX	3377222	3377323
chrX	3377462	3377563
chrX	3377770	3377927
chrX	3378220	3378353
chrX	3378772	3378874
chrX	3379088	3379189
chrX	3379255	3379356
chrX	3379372	3379596
chrX	3379711	3380034
chrX	3380095	3380196
chrX	3389957	3390058
chrX	3390451	3390552
chrX	3395780	3395956
chrX	3396452	3396554
chrX	3396845	3396947
chrX	3397176	3397488
chrX	3397511	3397771
chrX	3402705	3402806
chrX	3403242	3403474
chrX	3403495	3403596
chrX	3409836	3410120
chrX	3410384	3410485
chrX	3420563	3420664
chrX	3436561	3436663
chrX	3436668	3436770
chrX	3437041	3437142
chrX	3439756	3439990
chrX	3440162	3440264
chrX	3440271	3440640
chrX	3443905	3444078
chrX	3444098	3444342
chrX	3444451	3444553
chrX	3447686	3447818
chrX	3447907	3448028
chrX	3454763	3454864
chrX	3455194	3455296
chrX	3458138	3458345
chrX	3458415	3458516
chrX	3458983	3459113
chrX	3460123	3460225
chrX	3460258	3460360
chrX	3460723	3460849
chrX	3463416	3463518
chrX	3464298	3464578
chrX	3481674	3481808
chrX	3481845	3481947
chrX	3487654	3487755
chrX	3487876	3487978
chrX	3488738	3488839
chrX	3489821	3490001
chrX	3490048	3490149
chrX	3491440	3491541
chrX	3494150	3494251
chrX	3494676	3494853
chrX	3494944	3495045
chrX	3495360	3495594
chrX	3498714	3498848
chrX	3498917	3499019
chrX	3499385	3499487
chrX	3500041	3500142
chrX	3500514	3500615
chrX	3502517	3502618
chrX	3503147	3503344
chrX	3503387	3503488
chrX	3503596	3503719
chrX	3503809	3503944
chrX	3503973	3504193
chrX	3504232	3504333
chrX	3504663	3504765
chrX	3505081	3505183
chrX	3505224	3505334
chrX	3505466	3505578
chrX	3516938	3517039
chrX	3517122	3517224
chrX	3517455	3517556
chrX	3517800	3517902
chrX	3517961	3518183
chrX	3518295	3518396
chrX	3519905	3520007
chrX	3522370	3523031
chrX	3523089	3523690
chrX	3523699	3524420
chrX	3524705	3525306
chrX	3525441	3525682
chrX	3526233	3526594
chrX	3526644	3527005
chrX	3529424	3529526
chrX	3530170	3530411
chrX	3533832	3533953
chrX	3539266	3539387
chrX	3544445	3544566
chrX	3544610	3544711
chrX	3550187	3550289
chrX	3550767	3550868
chrX	3556459	3556561
chrX	3556574	3556676
chrX	3559830	3560071
chrX	3573139	3573500
chrX	3575661	3575773
chrX	3578312	3578414
chrX	3592601	3592842
chrX	3631105	3631526
chrX	3633466	3633567
chrX	3633658	3633759
chrX	3633832	3633934
chrX	3639331	3639433
chrX	3639640	3639741
chrX	3641083	3641185
chrX	3680563	3680665
chrX	3680874	3680975
chrX	3685675	3685776
chrX	3686008	3686109
chrX	3686156	3686317
chrX	3686812	3686914
chrX	3686982	3687164
chrX	3687171	3687273
chrX	3689976	3690141
chrX	3690165	3690266
chrX	3690521	3690623
chrX	3699775	3699934
chrX	3700018	3700120
chrX	3732516	3732696
chrX	3732886	3733084
chrX	3774453	3774555
chrX	3858377	3858479
chrX	3861821	3862026
chrX	3862176	3862277
chrX	3862297	3862398
chrX	3864920	3865022
chrX	3866550	3866651
chrX	3866810	3866911
chrX	3867517	3867649
chrX	3868394	3868713
chrX	3868750	3868852
chrX	3868889	3868990
chrX	3872480	3872582
chrX	3872584	3872685
chrX	3877198	3877456
chrX	3877877	3878038
chrX	3878241	3878342
chrX	3880985	3881087
chrX	3881093	3881194
chrX	3881321	3881423
chrX	3895961	3896137
chrX	3896262	3896365
chrX	3896664	3896766
chrX	3901672	3901858
chrX	3901991	3902092
chrX	3902363	3902512
chrX	3907439	3907541
chrX	3908019	3908120
chrX	3908158	3908260
chrX	3919011	3919190
chrX	3919645	3919747
chrX	3920262	3920452
chrX	3920629	3920730
chrX	3921081	3921183
chrX	3921592	3921693
chrX	3921804	3921906
chrX	3921945	3922047
chrX	3922051	3922167
chrX	3922255	3922357
chrX	3922418	3922519
chrX	3923190	3923291
chrX	3923478	3923580
chrX	3923686	3923865
chrX	3925631	3925733
chrX	3926842	3926943
chrX	3927325	3927427
chrX	3927435	3927536
chrX	3928914	3929065
chrX	3929229	3929334
chrX	3929863	3930001
chrX	3930156	3930258
chrX	3930512	3930676
chrX	3933553	3933655
chrX	3933814	3933915
chrX	3934259	3934361
chrX	3936245	3936535
chrX	3936732	3936895
chrX	3936954	3937055
chrX	3937059	3937161
chrX	3937290	3937633
chrX	3937784	3937964
chrX	3941513	3941675
chrX	3941907	3942008
chrX	3944200	3944301
chrX	3945985	3946086
chrX	3946343	3946497
chrX	3946498	3946600
chrX	3947171	3947446
chrX	3948174	3948344
chrX	3951162	3951264
chrX	3951421	3951522
chrX	3951567	3951669
chrX	3952882	3952983
chrX	3953017	3953118
chrX	3953227	3953329
chrX	3953430	3953624
chrX	3957964	3958065
chrX	3962009	3962111
chrX	3962429	3962584
chrX	3962592	3962694
chrX	3967889	3968025
chrX	3968134	3968235
chrX	3968574	3968675
chrX	3969240	3969341
chrX	3970745	3971079
chrX	3982299	3982401
chrX	3982488	3982590
chrX	3984296	3984424
chrX	3984549	3984651
chrX	3989640	3989742
chrX	3990446	3990548
chrX	3991354	3991455
chrX	3991633	3991789
chrX	3991800	3991902
chrX	3992017	3992118
chrX	3993361	3993475
chrX	3993498	3993599
chrX	3993614	3993751
chrX	3998202	3998303
chrX	3998403	3998513
chrX	4000551	4000652
chrX	4004301	4004402
chrX	4005218	4005320
chrX	4006789	4006904
chrX	4006927	4007047
chrX	4007188	4007289
chrX	4007354	4007480
chrX	4007875	4007976
chrX	4011122	4011223
chrX	4011291	4011392
chrX	4011437	4011539
chrX	4012481	4012707
chrX	4013189	4013290
chrX	4016376	4016477
chrX	4016766	4016868
chrX	4019231	4019432
chrX	4019739	4019841
chrX	4020455	4020557
chrX	4021114	4021216
chrX	4022469	4022571
chrX	4022601	4022794
chrX	4022838	4022939
chrX	4023773	4023875
chrX	4023954	4024055
chrX	4024097	4024199
chrX	4026564	4026718
chrX	4028022	4028123
chrX	4028792	4028938
chrX	4029506	4029607
chrX	4029735	4029921
chrX	4030332	4030433
chrX	4030599	4030700
chrX	4031463	4031650
chrX	4031781	4031922
chrX	4034096	4034247
chrX	4035885	4035986
chrX	4036460	4036562
chrX	4036824	4036956
chrX	4039637	4039738
chrX	4040417	4040519
chrX	4040618	4040719
chrX	4046071	4046173
chrX	4047579	4047681
chrX	4047740	4047852
chrX	4048578	4048731
chrX	4050549	4050651
chrX	4051175	4051277
chrX	4052640	4052741
chrX	4053235	4053462
chrX	4054071	4054172
chrX	4055089	4055190
chrX	4055297	4055398
chrX	4059971	4060073
chrX	4064321	4064423
chrX	4064990	4065091
chrX	4065154	4065256
chrX	4065681	4065782
chrX	4065827	4065929
chrX	4066511	4066612
chrX	4068371	4068472
chrX	4068606	4068715
chrX	4070050	4070151
chrX	4075891	4076083
chrX	4076262	4076364
chrX	4078249	4078350
chrX	4078412	4078787
chrX	4078787	4078980
chrX	4078994	4079095
chrX	4079163	4079265
chrX	4079418	4079520
chrX	4080951	4081052
chrX	4081256	4081495
chrX	4082564	4082741
chrX	4082749	4082851
chrX	4085903	4086005
chrX	4086040	4086140
chrX	4086413	4086515
chrX	4087720	4087834
chrX	4087953	4088054
chrX	4088056	4088190
chrX	4088295	4088544
chrX	4088627	4088729
chrX	4089565	4089667
chrX	4089730	4089831
chrX	4089835	4089936
chrX	4104617	4104717
chrX	4105861	4105963
chrX	4106300	4106402
chrX	4107022	4107123
chrX	4107235	4107337
chrX	4110621	4110784
chrX	4110836	4110937
chrX	4111013	4111114
chrX	4112696	4112797
chrX	4114388	4114557
chrX	4116071	4116173
chrX	4126252	4126353
chrX	4126520	4126903
chrX	4139411	4139512
chrX	4139877	4139991
chrX	4140033	4140208
chrX	4141394	4141496
chrX	4141508	4141629
chrX	4143663	4143764
chrX	4143895	4144159
chrX	4154602	4154703
chrX	4154723	4154853
chrX	4154903	4155126
chrX	4155218	4155320
chrX	4155327	4155428
chrX	4155503	4155605
chrX	4159764	4159866
chrX	4159897	4159998
chrX	4160088	4160242
chrX	4160572	4160680
chrX	4160881	4160983
chrX	4170609	4170878
chrX	4172295	4172397
chrX	4172436	4172538
chrX	4176502	4176683
chrX	4176849	4176951
chrX	4176977	4177078
chrX	4177078	4177179
chrX	4181622	4181723
chrX	4181957	4182058
chrX	4182540	4182641
chrX	4182716	4182817
chrX	4183781	4183883
chrX	4184521	4184652
chrX	4191416	4191518
chrX	4192158	4192412
chrX	4196008	4196226
chrX	4196594	4196695
chrX	4196711	4196869
chrX	4197196	4197298
chrX	4199126	4199239
chrX	4199277	4199378
chrX	4205623	4205882
chrX	4205939	4206040
chrX	4208592	4208694
chrX	4208967	4209068
chrX	4209401	4209502
chrX	4209694	4209795
chrX	4211861	4211962
chrX	4212229	4212331
chrX	4212558	4212659
chrX	4212756	4212860
chrX	4216346	4216507
chrX	4216535	4216686
chrX	4216962	4217063
chrX	4217093	4217195
chrX	4220500	4220696
chrX	4221448	4221550
chrX	4221642	4221743
chrX	4221837	4221939
chrX	4222097	4222198
chrX	4228217	4228410
chrX	4228514	4228621
chrX	4234530	4234631
chrX	4235151	4235253
chrX	4235573	4235793
chrX	4236009	4236176
chrX	4239319	4239421
chrX	4239496	4239598
chrX	4244370	4244483
chrX	4244711	4244813
chrX	4245357	4245546
chrX	4245827	4245928
chrX	4246035	4246214
chrX	4246356	4246457
chrX	4246744	4246845
chrX	4246884	4246985
chrX	4247518	4247620
chrX	4247676	4247777
chrX	4247805	4247906
chrX	4248468	4248570
chrX	4248656	4248763
chrX	4254941	4255188
chrX	4255200	4255301
chrX	4255519	4255620
chrX	4255798	4255900
chrX	4255938	4256040
chrX	4260108	4260275
chrX	4261505	4261618
chrX	4264581	4264682
chrX	4265105	4265207
chrX	4265551	4265652
chrX	4265745	4265847
chrX	4266372	4266474
chrX	4272333	4272501
chrX	4273485	4273587
chrX	4276614	4276715
chrX	4276823	4276924
chrX	4276928	4277029
chrX	4278105	4278354
chrX	4278430	4278532
chrX	4278859	4278960
chrX	4279208	4279394
chrX	4280401	4280503
chrX	4284217	4284398
chrX	4284621	4284723
chrX	4284851	4284953
chrX	4285013	4285114
chrX	4291966	4292077
chrX	4292307	4292408
chrX	4292495	4292596
chrX	4299669	4299770
chrX	4299888	4299989
chrX	4300002	4300162
chrX	4300320	4300422
chrX	4300729	4300893
chrX	4334643	4334744
chrX	4334805	4334906
chrX	4334969	4335070
chrX	4335073	4335175
chrX	4335774	4335990
chrX	4336015	4336116
chrX	4342996	4343192
chrX	4348500	4348601
chrX	4348619	4348721
chrX	4348870	4349005
chrX	4349213	4349314
chrX	4349490	4349592
chrX	4349679	4349781
chrX	4349788	4349889
chrX	4349975	4350076
chrX	4350636	4350783
chrX	4355103	4355204
chrX	4355604	4355706
chrX	4365118	4365220
chrX	4365309	4365411
chrX	4365478	4365579
chrX	4374009	4374156
chrX	4374881	4374983
chrX	4375054	4375255
chrX	4375703	4375867
chrX	4375945	4376046
chrX	4376143	4376245
chrX	4377586	4377687
chrX	4377699	4377801
chrX	4379426	4379528
chrX	4379627	4379729
chrX	4380055	4380247
chrX	4380479	4380581
chrX	4381328	4381430
chrX	4381569	4381671
chrX	4381875	4382087
chrX	4383728	4383829
chrX	4383829	4384020
chrX	4384721	4384981
chrX	4385093	4385195
chrX	4385286	4385404
chrX	4385545	4385647
chrX	4385834	4385936
chrX	4386054	4386240
chrX	4387155	4387257
chrX	4387406	4387507
chrX	4387585	4387706
chrX	4387738	4387839
chrX	4394232	4394333
chrX	4394351	4394520
chrX	4394537	4394793
chrX	4394870	4395028
chrX	4395065	4395167
chrX	4397052	4397153
chrX	4397212	4397313
chrX	4398860	4399150
chrX	4399439	4399540
chrX	4399951	4400053
chrX	4404141	4404243
chrX	4405590	4405786
chrX	4406299	4406400
chrX	4406445	4406642
chrX	4409966	4410067
chrX	4410098	4410200
chrX	4415012	4415114
chrX	4415248	4415349
chrX	4415411	4415513
chrX	4415531	4415633
chrX	4427060	4427223
chrX	4441148	4441340
chrX	4441435	4441576
chrX	4442202	4442366
chrX	4442480	4442633
chrX	4442786	4442888
chrX	4446492	4446627
chrX	4447008	4447109
chrX	4448101	4448203
chrX	4448232	4448334
chrX	4453544	4453646
chrX	4454113	4454214
chrX	4454643	4454794
chrX	4454895	4454996
chrX	4465431	4465533
chrX	4465580	4465840
chrX	4465891	4465993
chrX	4479928	4480124
chrX	4484713	4484843
chrX	4485081	4485183
chrX	4485302	4485403
chrX	4490848	4490949
chrX	4490971	4491115
chrX	4491434	4491536
chrX	4497477	4497578
chrX	4498039	4498210
chrX	4499152	4499253
chrX	4499305	4499406
chrX	4499594	4499696
chrX	4500352	4500511
chrX	4505131	4505266
chrX	4505305	4505406
chrX	4505852	4505990
chrX	4506024	4506126
chrX	4506335	4506552
chrX	4506600	4507007
chrX	4510613	4510715
chrX	4513466	4513568
chrX	4513973	4514074
chrX	4514453	4514554
chrX	4514980	4515081
chrX	4516112	4516214
chrX	4516331	4516433
chrX	4524779	4524881
chrX	4524968	4525131
chrX	4525302	4525482
chrX	4528331	4528441
chrX	4528604	4528762
chrX	4534250	4534366
chrX	4534558	4534659
chrX	4535871	4535973
chrX	4536725	4536837
chrX	4540620	4540722
chrX	4540850	4541022
chrX	4541132	4541288
chrX	4541405	4541507
chrX	4545023	4545124
chrX	4547197	4547299
chrX	4547458	4547560
chrX	4547685	4547787
chrX	4547949	4548050
chrX	4552850	4553023
chrX	4553217	4553349
chrX	4553920	4554021
chrX	4558418	4558519
chrX	4564582	4564684
chrX	4564999	4565101
chrX	4568254	4568356
chrX	4570718	4570820
chrX	4570888	4570989
chrX	4571349	4571546
chrX	4571804	4571905
chrX	4586901	4587003
chrX	4587437	4587538
chrX	4588279	4588380
chrX	4600400	4600502
chrX	4601312	4601414
chrX	4610527	4610713
chrX	4610871	4610973
chrX	4619164	4619265
chrX	4619808	4620071
chrX	4620828	4620930
chrX	4626401	4626568
chrX	4632923	4633139
chrX	4634684	4634786
chrX	4635201	4635302
chrX	4635609	4635765
chrX	4636389	4636490
chrX	4636528	4636661
chrX	4641443	4641545
chrX	4641565	4641788
chrX	4647867	4647968
chrX	4661926	4662027
chrX	4664599	4664701
chrX	4664741	4664843
chrX	4666079	4666222
chrX	4666330	4666431
chrX	4668110	4668212
chrX	4668304	4668405
chrX	4668507	4668609
chrX	4670225	4670327
chrX	4671242	4671343
chrX	4678791	4678897
chrX	4679031	4679217
chrX	4679280	4679419
chrX	4679431	4679533
chrX	4679589	4679690
chrX	4681417	4681518
chrX	4681548	4681678
chrX	4681701	4681803
chrX	4682440	4682542
chrX	4687769	4687870
chrX	4687953	4688054
chrX	4688225	4688327
chrX	4688427	4688528
chrX	4688862	4688963
chrX	4688980	4689081
chrX	4694142	4694244
chrX	4698604	4698752
chrX	4698818	4698982
chrX	4699112	4699250
chrX	4699686	4699788
chrX	4699844	4699946
chrX	4701251	4701352
chrX	4701358	4701460
chrX	4701880	4701981
chrX	4704725	4704826
chrX	4705026	4705173
chrX	4705664	4705765
chrX	4706038	4706139
chrX	4718936	4719126
chrX	4719932	4720033
chrX	4720053	4720155
chrX	4727745	4727846
chrX	4727851	4728156
chrX	4734483	4734645
chrX	4753113	4753215
chrX	4761296	4761396
chrX	4761725	4761878
chrX	4772370	4772472
chrX	4774325	4774427
chrX	4774447	4774548
chrX	4774939	4775041
chrX	4779038	4779140
chrX	4779563	4779664
chrX	4780179	4780290
chrX	4780356	4780496
chrX	4782144	4782245
chrX	4786556	4786664
chrX	4787843	4788002
chrX	4788886	4788988
chrX	4794392	4794494
chrX	4794718	4794862
chrX	4794926	4795027
chrX	4795042	4795199
chrX	4797085	4797186
chrX	4797351	4797493
chrX	4797888	4797989
chrX	4799417	4799646
chrX	4799666	4799767
chrX	4799869	4799971
chrX	4800089	4800289
chrX	4816613	4816740
chrX	4816843	4816944
chrX	4817151	4817252
chrX	4822491	4822592
chrX	4823149	4823251
chrX	4823291	4823422
chrX	4824251	4824367
chrX	4825979	4826081
chrX	4826138	4826239
chrX	4826670	4826807
chrX	4826895	4826996
chrX	4827069	4827170
chrX	4833909	4834010
chrX	4834149	4834257
chrX	4834712	4834848
chrX	4835270	4835372
chrX	4835530	4835632
chrX	4835640	4835742
chrX	4835745	4835846
chrX	4835856	4836214
chrX	4836261	4836362
chrX	4836875	4836976
chrX	4837267	4837463
chrX	4837936	4838037
chrX	4838170	4838310
chrX	4839400	4839590
chrX	4839598	4839823
chrX	4839862	4840045
chrX	4840399	4840500
chrX	4846076	4846177
chrX	4846312	4846414
chrX	4846911	4847059
chrX	4847082	4847183
chrX	4847222	4847324
chrX	4847456	4847557
chrX	4847573	4847674
chrX	4849474	4849575
chrX	4849723	4849825
chrX	4850285	4850411
chrX	4850728	4850830
chrX	4850895	4850997
chrX	4851221	4851323
chrX	4851389	4851491
chrX	4862885	4862987
chrX	4863423	4863524
chrX	4863556	4863780
chrX	4863829	4863931
chrX	4864079	4864201
chrX	4864260	4864362
chrX	4866154	4866319
chrX	4866855	4867068
chrX	4868594	4868695
chrX	4868802	4868904
chrX	4869691	4869793
chrX	4869861	4870104
chrX	4870195	4870297
chrX	4872721	4872911
chrX	4872978	4873080
chrX	4876489	4876590
chrX	4876944	4877045
chrX	4877058	4877216
chrX	4877959	4878060
chrX	4878156	4878258
chrX	4878288	4878447
chrX	4878551	4878652
chrX	4878682	4878784
chrX	4879641	4879796
chrX	4881165	4881268
chrX	4881355	4881457
chrX	4882063	4882241
chrX	4882322	4882503
chrX	4882550	4882731
chrX	4883274	4883376
chrX	4884666	4884768
chrX	4887310	4887411
chrX	4887716	4887865
chrX	4888459	4888561
chrX	4888875	4889092
chrX	4889712	4889946
chrX	4889978	4890079
chrX	4891477	4891578
chrX	4891645	4891746
chrX	4899128	4899229
chrX	4899796	4899898
chrX	4900022	4900123
chrX	4900201	4900323
chrX	4900419	4900520
chrX	4901636	4901803
chrX	4909207	4909309
chrX	4909317	4909419
chrX	4909523	4909708
chrX	4909712	4909882
chrX	4909946	4910048
chrX	4910302	4910502
chrX	4910576	4910678
chrX	4911884	4912248
chrX	4912472	4912573
chrX	4919409	4919511
chrX	4921352	4921454
chrX	4921457	4921559
chrX	4921606	4921726
chrX	4921836	4922003
chrX	4924825	4924927
chrX	4925223	4925325
chrX	4925365	4925467
chrX	4926251	4926352
chrX	4926480	4926581
chrX	4928392	4928520
chrX	4928551	4928753
chrX	4929420	4929533
chrX	4932194	4932296
chrX	4933727	4933959
chrX	4934394	4934496
chrX	4934766	4934867
chrX	4934932	4935034
chrX	4936171	4936273
chrX	4936465	4936567
chrX	4940940	4941080
chrX	4947828	4947980
chrX	4947995	4948097
chrX	4948440	4948548
chrX	4948613	4948784
chrX	4950364	4950465
chrX	4951300	4951401
chrX	4951472	4951690
chrX	4953582	4953683
chrX	4953741	4953881
chrX	4955346	4955448
chrX	4957576	4957678
chrX	4957782	4957989
chrX	4958137	4958239
chrX	4958261	4958362
chrX	4958393	4958495
chrX	4960446	4960547
chrX	4960955	4961057
chrX	4961363	4961465
chrX	4964546	4964654
chrX	4965135	4965236
chrX	4968144	4968246
chrX	4968406	4968708
chrX	4968717	4968819
chrX	4971392	4971494
chrX	4978383	4978525
chrX	4979773	4979874
chrX	4980014	4980132
chrX	4981146	4981248
chrX	4981344	4981446
chrX	4981453	4981554
chrX	4982204	4982306
chrX	4984472	4984574
chrX	4985470	4985656
chrX	4991279	4991476
chrX	4995456	4995558
chrX	5000154	5000256
chrX	5000370	5000517
chrX	5000532	5000636
chrX	5000800	5000902
chrX	5004659	5004761
chrX	5005258	5005359
chrX	5006629	5006730
chrX	5023387	5023504
chrX	5024539	5024695
chrX	5028348	5028450
chrX	5028672	5028864
chrX	5028894	5028995
chrX	5030075	5030180
chrX	5030214	5030315
chrX	5030633	5030735
chrX	5031956	5032057
chrX	5032564	5032665
chrX	5033105	5033225
chrX	5033396	5033498
chrX	5033609	5033743
chrX	5034820	5034922
chrX	5034947	5035048
chrX	5035637	5035739
chrX	5038146	5038247
chrX	5038321	5038422
chrX	5038434	5038632
chrX	5038955	5039056
chrX	5039571	5039727
chrX	5039758	5039955
chrX	5042398	5042500
chrX	5042506	5042607
chrX	5042681	5042783
chrX	5043100	5043201
chrX	5046314	5046416
chrX	5057534	5057635
chrX	5058154	5058256
chrX	5066772	5066874
chrX	5066947	5067049
chrX	5067165	5067267
chrX	5067540	5067642
chrX	5067728	5067829
chrX	5067946	5068083
chrX	5079008	5079110
chrX	5083010	5083180
chrX	5089857	5090010
chrX	5090059	5090213
chrX	5091837	5091966
chrX	5095362	5095464
chrX	5096247	5096348
chrX	5096755	5097014
chrX	5097080	5097182
chrX	5098219	5098320
chrX	5098517	5098691
chrX	5098760	5098862
chrX	5100297	5100398
chrX	5100407	5100766
chrX	5101183	5101284
chrX	5101534	5101635
chrX	5108531	5108632
chrX	5108927	5109046
chrX	5109150	5109251
chrX	5110871	5110972
chrX	5110980	5111082
chrX	5111117	5111243
chrX	5111342	5111444
chrX	5113586	5113861
chrX	5114883	5115101
chrX	5115183	5115287
chrX	5123719	5123820
chrX	5124932	5125034
chrX	5125644	5125746
chrX	5127367	5127733
chrX	5127742	5127936
chrX	5128017	5128118
chrX	5130443	5130593
chrX	5130749	5130905
chrX	5134252	5134353
chrX	5135207	5135353
chrX	5135353	5135454
chrX	5136919	5137021
chrX	5137413	5137669
chrX	5137707	5137809
chrX	5137838	5137986
chrX	5141131	5141233
chrX	5141246	5141347
chrX	5146851	5146952
chrX	5147230	5147331
chrX	5148550	5148716
chrX	5150832	5150934
chrX	5151759	5151860
chrX	5159579	5159778
chrX	5159863	5159965
chrX	5160073	5160182
chrX	5169421	5169523
chrX	5169574	5169763
chrX	5170205	5170384
chrX	5170431	5170532
chrX	5173676	5173809
chrX	5173830	5173932
chrX	5177807	5177908
chrX	5177929	5178030
chrX	5179890	5179991
chrX	5180186	5180287
chrX	5183219	5183320
chrX	5183754	5183898
chrX	5184092	5184193
chrX	5184613	5184764
chrX	5184851	5184952
chrX	5185537	5185639
chrX	5188473	5188723
chrX	5189205	5189307
chrX	5190816	5190918
chrX	5191139	5191322
chrX	5191489	5191651
chrX	5195398	5195561
chrX	5195614	5195716
chrX	5198884	5199002
chrX	5200156	5200258
chrX	5200345	5200446
chrX	5200733	5200835
chrX	5202327	5202484
chrX	5202645	5202746
chrX	5203357	5203459
chrX	5203697	5203798
chrX	5203892	5203993
chrX	5207762	5208032
chrX	5209860	5209989
chrX	5210302	5210404
chrX	5210493	5210610
chrX	5211969	5212102
chrX	5212106	5212208
chrX	5217000	5217243
chrX	5217317	5217418
chrX	5217744	5217845
chrX	5219569	5219671
chrX	5223182	5223315
chrX	5225288	5225389
chrX	5225403	5225504
chrX	5225689	5225805
chrX	5225857	5226052
chrX	5226095	5226197
chrX	5226325	5226427
chrX	5230286	5230388
chrX	5230436	5230537
chrX	5230659	5230761
chrX	5231445	5231547
chrX	5231561	5231662
chrX	5232153	5232255
chrX	5232440	5232541
chrX	5232743	5232845
chrX	5233009	5233111
chrX	5233129	5233231
chrX	5233335	5233490
chrX	5235759	5235899
chrX	5236268	5236369
chrX	5236725	5236827
chrX	5236948	5237117
chrX	5237138	5237240
chrX	5237244	5237346
chrX	5249572	5249673
chrX	5249759	5249861
chrX	5261125	5261226
chrX	5261672	5261774
chrX	5271478	5271596
chrX	5273304	5273495
chrX	5280684	5280785
chrX	5280836	5280937
chrX	5283863	5283965
chrX	5287848	5287950
chrX	5288165	5288332
chrX	5288364	5288547
chrX	5298066	5298168
chrX	5299392	5299493
chrX	5302836	5302938
chrX	5303408	5303509
chrX	5303897	5303999
chrX	5307110	5307211
chrX	5307343	5307444
chrX	5307640	5307741
chrX	5314941	5315043
chrX	5315343	5315444
chrX	5315986	5316112
chrX	5316574	5316679
chrX	5322917	5323018
chrX	5324542	5324643
chrX	5325394	5325495
chrX	5325617	5325718
chrX	5325879	5325980
chrX	5335158	5335260
chrX	5335274	5335433
chrX	5335503	5335605
chrX	5338564	5338665
chrX	5339163	5339264
chrX	5340315	5340502
chrX	5340541	5340642
chrX	5345087	5345228
chrX	5345236	5345427
chrX	5345517	5345618
chrX	5345721	5345822
chrX	5346003	5346105
chrX	5350463	5350564
chrX	5351013	5351151
chrX	5352136	5352237
chrX	5352455	5352634
chrX	5360909	5361010
chrX	5361340	5361522
chrX	5362522	5362727
chrX	5366947	5367048
chrX	5388034	5388283
chrX	5388880	5389143
chrX	5393526	5393627
chrX	5393925	5394027
chrX	5394052	5394153
chrX	5394426	5394528
chrX	5395208	5395397
chrX	5395437	5395539
chrX	5396068	5396170
chrX	5396331	5396433
chrX	5408443	5408544
chrX	5408815	5409015
chrX	5409035	5409137
chrX	5409257	5409443
chrX	5410682	5410784
chrX	5410905	5411056
chrX	5417311	5417413
chrX	5418198	5418299
chrX	5418356	5418458
chrX	5418638	5418739
chrX	5418861	5418962
chrX	5419078	5419193
chrX	5419220	5419322
chrX	5427784	5427930
chrX	5429668	5429770
chrX	5429838	5429939
chrX	5431298	5431482
chrX	5431642	5431744
chrX	5431803	5431904
chrX	5431970	5432071
chrX	5432104	5432205
chrX	5433659	5433781
chrX	5442106	5442208
chrX	5459946	5460130
chrX	5460350	5460466
chrX	5460735	5460838
chrX	5469413	5469515
chrX	5469517	5469657
chrX	5471674	5471775
chrX	5471835	5471936
chrX	5476459	5476560
chrX	5476625	5476807
chrX	5476870	5476999
chrX	5477155	5477257
chrX	5477546	5477647
chrX	5477888	5478000
chrX	5478311	5478412
chrX	5478662	5478763
chrX	5478779	5478881
chrX	5479241	5479343
chrX	5479580	5479709
chrX	5482563	5482664
chrX	5483292	5483394
chrX	5485174	5485449
chrX	5485649	5485750
chrX	5486374	5486475
chrX	5486496	5486598
chrX	5487111	5487212
chrX	5487294	5487396
chrX	5488304	5488405
chrX	5491320	5491421
[truncated: 231,426 more rows]
